# Supplementary material for: Multi-Component Synthesis of New Fluorinated-Pyrrolo[3,4-b]pyridin-5-ones Containing the 4-Amino-7-chloroquinoline Moiety and In Vitro–In Silico Studies Against Human SARS-CoV-2
Source: Int J Mol Sci. 2025 Aug 7;26(15):7651. doi: 10.3390/ijms26157651 (PMC12347832; doi:10.3390/ijms26157651)
Supplement: Supplementary file 1 [file ijms-26-07651-s001.zip]

Archive with 1 entries (1 files):
- ijms-3728777-supplementary.pdf
